# Supplementary material for: The Effects of Artificial Diets on the Expression of Molecular Marker Genes Related to Honey Bee Health
Source: Int J Mol Sci. 2024 Apr 12;25(8):4271. doi: 10.3390/ijms25084271 (PMC11049949; doi:10.3390/ijms25084271)
Supplement: Supplementary file 1 [file ijms-25-04271-s001.zip]

Archive with 1 entries (1 files):
- ijms-2945124-SI.pdf
